# Supplementary material for: PD-L1 Expression in Paired Samples of Rectal Cancer
Source: Cancers (Basel). 2024 Jul 21;16(14):2606. doi: 10.3390/cancers16142606 (PMC11275196; doi:10.3390/cancers16142606)
Supplement: Supplementary file 1 [file cancers-16-02606-s001.zip]

Archive with 1 entries (1 files):
- cancers-3085500-supplementary.pdf
